# Supplementary material for: Discovering Potential Anti-Oral Squamous Cell Carcinoma Mechanisms from Kochiae Fructus Using Network-Based Pharmacology Analysis and Experimental Validation
Source: Life (Basel). 2023 May 31;13(6):1300. doi: 10.3390/life13061300 (PMC10301113; doi:10.3390/life13061300)
Supplement: Supplementary file 1 [file life-13-01300-s001.zip]

Archive with 4 entries (4 files):
- Figure S1.pptx
- Table S1.xlsx
- Table S2.xlsx
- Table S3.xlsx
