# Supplementary material for: Discovering Potential Anti-Oral Squamous Cell Carcinoma Mechanisms from Kochiae Fructus Using Network-Based Pharmacology Analysis and Experimental Validation
Source: Life (Basel). 2023 May 31;13(6):1300. doi: 10.3390/life13061300 (PMC10301113; doi:10.3390/life13061300)
Supplement: Supplementary file 1 [file life-13-01300-s001.zip › Table S1.xlsx]

## Sheet: 40 KF compounds 
40 KF compounds and their physicochemical and pharmacokinetic characteristics
NO	Compounds	Formula	Physicochemical parameters				Pharmacokinetic parameters
			MW	FASA	Hd	Ha	OB (%)	Caco-2	BBB	Log	HL	GI	BA	DL	Lipinski's Ro5	SA
1	(Z)-1,3-diphenylprop-2-en-1-one	C15H12O	208.27	0.53	0	1	47.27	1.48	1.18	3.44	20.25	High	0.55	0.08	Yes;0 violation	2.41
2	11,14-Eicosadienoic Acid	C20H36O2	308.56	0.23	1	2	39.99	1.22	0.76	4.93	5.6	High	0.85	0.2	Yes;0 violation	3.33
3	3-Acetylaconitine	C36H49NO12	687.86	0.2	2	13	37.05	-0.22	-0.73	0.57	25.61	Low	N	0.2	No; 2 violations: MW>500, NorO>10	7.64
4	5,7,4′-Trihydroxy-6,3′-Dimethoxyisoflavone ( Iristectorigenin A)	C17H14O7	330.29	0.22	3	7	63.36	0.54	-0.12	-0.07	16.82	High	0.55	0.34	Yes; 0 violation	3.26
5	9, 12-Octadecadienoic Acid	C39H70O6	634.97	6	0	6	N	N	N	N	N	High	N	N	N	N
6	9E,12Z-Octadecadienoic Acid	C18H32O2	280.5	0.25	1	2	41.9	1.16	0.77	4.47	5.36	High	0.85	0.14	Yes; 1 violation: MLOGP>4.15	N
7	Aconitine	C34H47NO11	645.82	0.22	3	12	7.87	-0.58	-1.13	0.23	N	Low	0.17	0.23	No; 2 violations: MW>500, NorO>10	7.43
8	Arachidic acid (Arachicacid)	C20H40O2	312.6	0.18	1	2	16.66	1.18	1.09	5.13	N	Low	0.85	0.19	Yes; 1 violation: MLOGP>4.15	2.77
9	Benzoylaconine	C32H45NO10	603.78	0.21	4	11	12.83	-0.48	-1.12	-0.11	N	Low	0.17	0.25	No; 2 violations: MW>500, NorO>10	7.16
10	Benzoylhypaconine	C31H43NO9	573.75	0.24	3	10	8.7	-0.29	-0.74	0.46	N	High	0.55	0.29	Yes; 1 violation: MW>500	6.95
11	Benzoylmesaconine	C31H43NO10	589.75	0.21	4	11	8.55	-0.52	-1.11	-2.01	N	Low	0.17	0.27	No; 2 violations: MW>500, NorO>10	7.04
12	Daturic Acid (Heptadecanoic acid)	C17H34O2	270.51	0.21	1	2	18.51	1.12	0.95	4.44	N	High	0.85	0.12	Yes; 1 violation: MLOGP>4.15	2.42
13	Daucosterol	C35H60O6	576.95	0.23	4	6	20.63	-0.26	-0.97	3.96	N	Low	0.55	0.63	Yes; 1 violation: MW>500	8.02
14	Deoxyaconitine	C34H47NO10	629.82	0.2	2	11	30.96	-0.22	-0.74	0.98	21.57	High	0.17	0.24	No; 2 violations: MW>500, NorO>10	7.35
15	Diosgenin	C27H42O3	414.6	0.2	1	3	15.84	0.8	0.21	4.94	N	High	0.55	0.81	Yes; 1 violation: MLOGP>4.15	6.94
16	Docosanoate (Behenic acid)	C22H43O2-	340.66	0	1	2	15.69	1.21	0.91	5.58	N	High	0.85	0.26	Yes; 1 violation: MLOGP>4.15	2.96
17	Ecdysterone	C27H44O7	480.71	0.26	6	7	6.94	-1.38	-1.93	1.13	N	High	0.55	0.82	Yes; 1 violation: NHorOH>5	6.36
18	Flavone	C15H10O2	222.24	0.46	0	2	25.88	1.34	1.08	2.27	N	High	0.55	0.13	Yes; 0 violation	2.88
19	Higenamine	C16H17NO3	271.31	0.34	4	4	82.54	0.63	0.03	1.6	3.85	High	0.55	0.21	Yes; 0 violation	N
20	Hispidulin	C16H12O6	300.28	0.28	3	6	30.97	0.48	-0.49	0.22	16.44	High	0.55	0.27	Yes;0 violation	3.12
21	Histamine	C5H9N3	111.17	0.09	3	2	44.1	0.5	0.37	-0.94	11.49	High	0.55	0.01	Yes;0 violation	1.62
22	Hypaconitine	C33H45NO10	615.79	0.2	2	11	7.16	-0.1	-0.41	-0.1	N	High	0.17	0.26	No; 2 violations: MW>500, NorO>10	7.22
23	Isorhamnetin	C16H12O7	316.28	0.32	4	7	49.6	0.31	-0.54	-0.31	14.34	High	0.55	0.31	Yes;0 violation	3.26
24	Lignoceric Acid	C24H48O2	368.72	0.17	1	2	14.9	1.24	1.01	6	N	Low	0.85	0.33	Yes; 1 violation: MLOGP>4.15	3.24
25	Linoleic acid	C18H32O2	280.5	0.25	1	2	41.9	1.16	0.9	6.39	7.5	High	N/A	0.14	Yes;0 violation	N
26	Linolenic Acid	C18H30O2	278.48	0.26	1	2	45.01	1.22	0.95	5.95	6.06	High	N/A	0.15	violated	N
27	Mesaconitine	C33H45NO11	631.79	0.2	3	12	8.7	-0.35	-0.95	0.05	N	Low	0.17	0.24	No; 2 violations: MW>500, NorO>10	7.31
28	Momordin Ic	C41H64O13	765.05	0.25	7	13	10.77	-1.69	-2.23	1.43	N	Low	0.11	0.15	No; 3 violations: MW>500, NorO>10, NHorOH>5	8.65
29	Myristic Acid	C14H28O2	228.42	0.19	1	2	21.18	1.07	0.99	3.69	N	High	0.85	0.07	Yes; 0 violation	2.09
30	Oleanolic Acid	C30H48O3	456.78	0.25	2	3	29.02	0.59	0.07	5.82	3.3	Low	0.85	0.76	Yes;1 violation: MLOGP>4.15	6.08
31	Oleic Acid	C18H34O2	282.52	0.2	1	2	33.13	1.17	0.78	6.84	4.99	High	0.85	0.14	Yes; 1 violation: MLOGP>4.15	3.07
32	Palmitic Acid	C16H32O2	256.48	0	1	2	19.3	1.09	1	4.19	N	High	0.85	0.1	Yes; 1 violation: MLOGP>4.15	2.31
33	Phytol	C20H40O	296.6	0.22	1	1	33.82	1.23	0.85	5.25	2.34	Low	0.55	0.13	Yes; 1 violation: MLOGP>4.15	4.3
34	Quercetin	C15H10O7	302.25	0.38	5	7	46.43	0.05	-0.77	-0.56	14.4	High	0.55	0.28	Yes;0 violation	3.23
35	Saponin	C58H94O27	1223.3	0.29	13	27	1.74	-4.04	-5.44	-6.13	N	Low	0.17	0.02	No; 3 violations: MW>500, NorO>10, NHorOH>5	10
36	Stearic Acid (Octadecanoic acid)	C18H36O2	284.54	0.19	1	2	17.83	1.15	1.22	4.67	N	High	0.85	0.14	Yes; 1 violation: MLOGP>4.15	2.54
37	Stigmasterol	C29H48O	412.77	0.22	1	1	43.83	1.44	1	6.62	5.57	Low	0.55	0.76	Yes; 1 violation: MLOGP>4.15	6.21
38	Triacontanol	C30H62O	438.91	0.14	1	1	11.19	1.42	0.7	7.46	N	Low	0.55	0.46	Yes; 1 violation: MLOGP>4.15	3.97
39	Yamogenin	C27H42O3	414.69	0.19	1	3	17.79	0.83	0.24	4.94	N	High	0.55	0.81	Yes; 1 violation: MLOGP>4.15	6.94
40	Zoomaric Acid	C16H30O2	254.46	0.24	1	2	35.78	1.18	0.88	4.09	5.29	High	0.85	0.1	Yes;0 violation	2.84
	MW: Molecular Weight
	FASA: fractional negative accessible surface area
	Hd: number of hydrogen bond donor
	Ha: number of hydrogen bond acceptor
	OB: oral bioavailability
	Caco-2: Caco-2 permeability
	BBB: blood-brain barrier
	LogP: LogPo/w(MLogP)
	HL: half-life
	GI: gastrointestinal absorption
	BA: bioavailability score
	DL: drug-likeness
	Lipinski's Ro5; Lipinski's rule of five
	SA: Synthetic accessibility
	N: Not available

## Sheet: COMPOUNDS OF KF AND 4 SOURCES
SymMap	TCMSP	HIT 2.0	HERB
(Z)-1,3-di(phenyl)prop-2-en-1-one	(Z)-1,3-diphenylprop-2-en-1-one	Hispidulin	(Z)-1,3-diphenylprop-2-en-1-one
11,14-Eicosadienoic Acid	11,14-Eicosadienoic Acid	Linolenic Acid	11,14-Eicosadienoic acid
3-Acetylaconitine	9E,12Z-octadecadienoic acid		3-Acetylaconitine
5,7,4′-Trihydroxy-6,3′-Dimethoxyisoflavone	Arachidic acid		5,7,4′-Trihydroxy-6,3′-dimethoxyisoflavone
9, 12-Octadecadienoic Acid	Daturic acid		9E,12Z-Octadecadienoic acid
9E,12Z-Octadecadienoic Acid	Docosanoate		Aconitine
Aconitine	Ecdysterone		Arachidic acid
Arachidic acid	Lignoceric acid		Benzoylaconine
Benzoylaconine	Momordin Ic		Benzoylhypaconine
Benzoylhypaconine	Myristic acid		Benzoylmesaconine
Benzoylmesaconine	Oleanolic acid		Daturic acid
Daturic Acid	Oleic acid		Daucosterol
Daucosterol	Palmitic acid		Deoxyaconitine
Deoxyaconitine	Phytol		Diacetylacoritine
Diosgenin	Stearic acid		Diosgenin
Docosanoate	Stigmasterol		Docosanoate
Ecdysterone	Triacontanol		Ecdysterone
Flavone	Zoomaric acid		Higenamine
Higenamine			Hispidulin
Histamine			Hypaconitine
Hypaconitine			Isorhamnetin
Isorhamnetin			Lignoceric acid
Lignoceric Acid			Linoleic acid
Mesaconitine			Linolenic Acid
Momordin Ic			Mesaconitine
Myristic Acid			Momordin Ic
Oleanolic Acid			Myristic acid
Oleic Acid			Oleanolic acid
Palmitic Acid			Oleic acid
Phytol			Palmitic acid
Quercetin			Phytol
Saponin			Quercetin
Stearic Acid			Stearic acid
Stigmasterol			Stigmasterol
Triacontanol			Triacontanol
Yamogenin			Yamogenin
Zoomaric Acid

## Sheet: (Z)-1,3-diphenylprop-2-en-1-one
(Z)-1,3-diphenylprop-2-en-1-one (cis-Chalcone)
SMILES	O=C(c1ccccc1)C=Cc1ccccc1
Physicochemical Properties
Formula	C15H12O
Molecular weight	208.26 g/mol
Num. heavy atoms	16
Num. arom. heavy atoms	12
Fraction Csp3	0
Num. rotatable bonds	3
Num. H-bond acceptors	1
Num. H-bond donors	0
Molar Refractivity	66.25
TPSA	17.07 Å²
Lipophilicity
Log Po/w (iLOGP)	2.53
Log Po/w (XLOGP3)	3.08
Log Po/w (WLOGP)	3.47
Log Po/w (MLOGP)	3.44
Log Po/w (SILICOS-IT)	3.95
Consensus Log Po/w	3.29
Water Solubility
Log S (ESOL)	-3.43
Solubility	7.76e-02 mg/ml ; 3.73e-04 mol/l
Class	Soluble
Log S (Ali)	-3.11
Solubility	1.63e-01 mg/ml ; 7.84e-04 mol/l
Class	Soluble
Log S (SILICOS-IT)	-4.96
Solubility	2.29e-03 mg/ml ; 1.10e-05 mol/l
Class	Moderately soluble
Pharmacokinetics
GI absorption	High
BBB permeant	Yes
P-gp substrate	No
CYP1A2 inhibitor	No
CYP2C19 inhibitor	Yes
CYP2C9 inhibitor	No
CYP2D6 inhibitor	No
CYP3A4 inhibitor	No
Log Kp (skin permeation)	-5.38 cm/s
Druglikeness
Lipinski	Yes; 0 violation
Ghose	Yes
Veber	Yes
Egan	Yes
Muegge	No; 1 violation: Heteroatoms<2
Bioavailability Score	0.55
Medicinal Chemistry
PAINS	0 alert
Brenk	1 alert: michael_acceptor_1
Leadlikeness	No; 1 violation: MW<250
Synthetic accessibility	2.41

## Sheet: 11,14-Eicosadienoic Acid
11,14-Eicosadienoic Acid
Physicochemical Properties
Formula	C20H36O2
Molecular weight	308.50 g/mol
Num. heavy atoms	22
Num. arom. heavy atoms	0
Fraction Csp3	0.75
Num. rotatable bonds	16
Num. H-bond acceptors	2
Num. H-bond donors	1
Molar Refractivity	99.08
TPSA	37.30 Å²
Lipophilicity
Log Po/w (iLOGP)	4.41
Log Po/w (XLOGP3)	8.04
Log Po/w (WLOGP)	6.66
Log Po/w (MLOGP)	4.93
Log Po/w (SILICOS-IT)	6.65
Consensus Log Po/w	6.14
Water Solubility
Log S (ESOL)	-5.76
Solubility	5.34e-04 mg/ml ; 1.73e-06 mol/l
Class	Moderately soluble
Log S (Ali)	-8.68
Solubility	6.48e-07 mg/ml ; 2.10e-09 mol/l
Class	Poorly soluble
Log S (SILICOS-IT)	-5.47
Solubility	1.04e-03 mg/ml ; 3.37e-06 mol/l
Class	Moderately soluble
Pharmacokinetics
GI absorption	High
BBB permeant	No
P-gp substrate	No
CYP1A2 inhibitor	Yes
CYP2C19 inhibitor	No
CYP2C9 inhibitor	Yes
CYP2D6 inhibitor	No
CYP3A4 inhibitor	No
Log Kp (skin permeation)	-2.47 cm/s
Druglikeness
Lipinski	Yes; 1 violation: MLOGP>4.15
Ghose	No; 1 violation: WLOGP>5.6
Veber	No; 1 violation: Rotors>10
Egan	No; 1 violation: WLOGP>5.88
Muegge	No; 2 violations: XLOGP3>5, Rotors>15
Bioavailability Score	0.85
Medicinal Chemistry
PAINS	0 alert
Brenk	1 alert: isolated_alkene
Leadlikeness	No; 2 violations: Rotors>7, XLOGP3>3.5
Synthetic accessibility	3.33

## Sheet: 3-Acetylaconitine
3-Acetylaconitine
3-Acetylaconitine	COC[C@@]12CN(CC)C3[C@]4([C@@H]2[C@@H](OC)[C@@H]3[C@@]2([C@@H]3[C@H]4C[C@@]([C@@H]3OC(=O)c3ccccc3)([C@H]([C@@H]2O)OC)O)OC(=O)C)[C@H](C[C@H]1OC(=O)C)OC
Formula	C36H49NO12
Molecular weight	687.77 g/mol
Num. heavy atoms	49
Num. arom. heavy atoms	6
Fraction Csp3	0.75
Num. rotatable bonds	13
Num. H-bond acceptors	13
Num. H-bond donors	2
Molar Refractivity	175.23
TPSA	159.52 Å²
Lipophilicity
Log Po/w (iLOGP)	4.13
Log Po/w (XLOGP3)	0.85
Log Po/w (WLOGP)	0.84
Log Po/w (MLOGP)	0.57
Log Po/w (SILICOS-IT)	1.61
Consensus Log Po/w	1.6
Water Solubility
Log S (ESOL)	-3.87
Solubility	9.23e-02 mg/ml ; 1.34e-04 mol/l
Class	Soluble
Log S (Ali)	-3.78
Solubility	1.13e-01 mg/ml ; 1.65e-04 mol/l
Class	Soluble
Log S (SILICOS-IT)	-4.11
Solubility	5.38e-02 mg/ml ; 7.82e-05 mol/l
Class	Moderately soluble
Pharmacokinetics
GI absorption	Low
BBB permeant	No
P-gp substrate	Yes
CYP1A2 inhibitor	No
CYP2C19 inhibitor	No
CYP2C9 inhibitor	No
CYP2D6 inhibitor	No
CYP3A4 inhibitor	No
Log Kp (skin permeation)	-9.89 cm/s
Druglikeness
Lipinski	No; 2 violations: MW>500, NorO>10
Ghose	No; 3 violations: MW>480, MR>130, #atoms>70
Veber	No; 2 violations: Rotors>10, TPSA>140
Egan	No; 1 violation: TPSA>131.6
Muegge	No; 3 violations: MW>600, TPSA>150, H-acc>10
Bioavailability Score	0.17
Medicinal Chemistry
PAINS	0 alert
Brenk	1 alert: more_than_2_esters
Leadlikeness	No; 2 violations: MW>350, Rotors>7
Synthetic accessibility	7.64

## Sheet: 5,7,4′-Trihydroxy-6,3′-Dimethox
5,7,4′-Trihydroxy-6,3′-Dimethoxyisoflavone
Physicochemical Properties
Formula	C17H14O7
Molecular weight	330.29 g/mol
Num. heavy atoms	24
Num. arom. heavy atoms	16
Fraction Csp3	0.12
Num. rotatable bonds	3
Num. H-bond acceptors	7
Num. H-bond donors	3
Molar Refractivity	86.97
TPSA	109.36 Å²
Lipophilicity
Log Po/w (iLOGP)	2.73
Log Po/w (XLOGP3)	2.61
Log Po/w (WLOGP)	2.59
Log Po/w (MLOGP)	-0.07
Log Po/w (SILICOS-IT)	2.59
Consensus Log Po/w	2.09
Water Solubility
Log S (ESOL)	-3.83
Solubility	4.91e-02 mg/ml ; 1.49e-04 mol/l
Class	Soluble
Log S (Ali)	-4.56
Solubility	9.18e-03 mg/ml ; 2.78e-05 mol/l
Class	Moderately soluble
Log S (SILICOS-IT)	-4.63
Solubility	7.71e-03 mg/ml ; 2.33e-05 mol/l
Class	Moderately soluble
Pharmacokinetics
GI absorption	High
BBB permeant	No
P-gp substrate	No
CYP1A2 inhibitor	Yes
CYP2C19 inhibitor	No
CYP2C9 inhibitor	Yes
CYP2D6 inhibitor	Yes
CYP3A4 inhibitor	Yes
Log Kp (skin permeation)	-6.46 cm/s
Druglikeness
Lipinski	Yes; 0 violation
Ghose	Yes
Veber	Yes
Egan	Yes
Muegge	Yes
Bioavailability Score	0.55
Medicinal Chemistry
PAINS	0 alert
Brenk	0 alert
Leadlikeness	Yes
Synthetic accessibility	3.26

## Sheet: 9,12-Octadecadienoic acid
9,12-Octadecadienoic acid
Physicochemical Properties
Formula	C39H70O6
Molecular weight	634.97 g/mol
Num. heavy atoms	45
Num. arom. heavy atoms	0
Fraction Csp3	0.82
Num. rotatable bonds	36
Num. H-bond acceptors	6
Num. H-bond donors	0
Molar Refractivity	192.49
TPSA	78.90 Å²
Lipophilicity
Log Po/w (iLOGP)
Log Po/w (XLOGP3)
Log Po/w (WLOGP)	11.3
Log Po/w (MLOGP)
Log Po/w (SILICOS-IT)
Consensus Log Po/w
Water Solubility
Log S (ESOL)
Solubility	mg/ml ; mol/l
Class
Log S (Ali)
Solubility	mg/ml ; mol/l
Class
Log S (SILICOS-IT)
Solubility	mg/ml ; mol/l
Class
Pharmacokinetics
GI absorption
BBB permeant
P-gp substrate
CYP1A2 inhibitor
CYP2C19 inhibitor
CYP2C9 inhibitor
CYP2D6 inhibitor
CYP3A4 inhibitor
Log Kp (skin permeation)	cm/s
Druglikeness
Lipinski	; violation
Ghose
Veber
Egan
Muegge
Bioavailability Score
Medicinal Chemistry
PAINS	0 alert
Brenk	0 alert
Leadlikeness
Synthetic accessibility

## Sheet: 9E,12Z-Octadecadienoic Acid
9E,12Z-Octadecadienoic Acid
Physicochemical Properties
Formula	C18H32O2
Molecular weight	280.45 g/mol
Num. heavy atoms	20
Num. arom. heavy atoms	0
Fraction Csp3	0.72
Num. rotatable bonds	14
Num. H-bond acceptors	2
Num. H-bond donors	1
Molar Refractivity	89.46
TPSA	37.30 Å²
Lipophilicity
Log Po/w (iLOGP)	3.92
Log Po/w (XLOGP3)	6.98
Log Po/w (WLOGP)	5.88
Log Po/w (MLOGP)	4.47
Log Po/w (SILICOS-IT)	5.77
Consensus Log Po/w	5.4
Water Solubility
Log S (ESOL)	-5.05
Solubility	2.49e-03 mg/ml ; 8.87e-06 mol/l
Class	Moderately soluble
Log S (Ali)	-7.58
Solubility	7.42e-06 mg/ml ; 2.64e-08 mol/l
Class	Poorly soluble
Log S (SILICOS-IT)	-4.67
Solubility	5.93e-03 mg/ml ; 2.11e-05 mol/l
Class	Moderately soluble
Pharmacokinetics
GI absorption	High
BBB permeant	Yes
P-gp substrate	No
CYP1A2 inhibitor	Yes
CYP2C19 inhibitor	No
CYP2C9 inhibitor	Yes
CYP2D6 inhibitor	No
CYP3A4 inhibitor	No
Log Kp (skin permeation)	-3.05 cm/s
Druglikeness
Lipinski	Yes; 1 violation: MLOGP>4.15
Ghose	No; 1 violation: WLOGP>5.6
Veber	No; 1 violation: Rotors>10
Egan	No; 1 violation: WLOGP>5.88
Muegge	No; 1 violation: XLOGP3>5
Bioavailability Score	0.85
Medicinal Chemistry

## Sheet: Aconitine
Aconitine
Physicochemical Properties
Formula	C34H47NO11
Molecular weight	645.74 g/mol
Num. heavy atoms	46
Num. arom. heavy atoms	6
Fraction Csp3	0.76
Num. rotatable bonds	11
Num. H-bond acceptors	12
Num. H-bond donors	3
Molar Refractivity	165.5
TPSA	153.45 Å²
Lipophilicity
Log Po/w (iLOGP)	3.39
Log Po/w (XLOGP3)	0.28
Log Po/w (WLOGP)	0.27
Log Po/w (MLOGP)	0.23
Log Po/w (SILICOS-IT)	1.06
Consensus Log Po/w	1.05
Water Solubility
Log S (ESOL)	-3.39
Solubility	2.63e-01 mg/ml ; 4.07e-04 mol/l
Class	Soluble
Log S (Ali)	-3.06
Solubility	5.57e-01 mg/ml ; 8.63e-04 mol/l
Class	Soluble
Log S (SILICOS-IT)	-3.52
Solubility	1.97e-01 mg/ml ; 3.05e-04 mol/l
Class	Soluble
Pharmacokinetics
GI absorption	Low
BBB permeant	No
P-gp substrate	Yes
CYP1A2 inhibitor	No
CYP2C19 inhibitor	No
CYP2C9 inhibitor	No
CYP2D6 inhibitor	No
CYP3A4 inhibitor	No
Log Kp (skin permeation)	-10.04 cm/s
Druglikeness
Lipinski	No; 2 violations: MW>500, NorO>10
Ghose	No; 3 violations: MW>480, MR>130, #atoms>70
Veber	No; 2 violations: Rotors>10, TPSA>140
Egan	No; 1 violation: TPSA>131.6
Muegge	No; 3 violations: MW>600, TPSA>150, H-acc>10
Bioavailability Score	0.17
Medicinal Chemistry
PAINS	0 alert
Brenk	1 alert: more_than_2_esters
Leadlikeness	No; 2 violations: MW>350, Rotors>7
Synthetic accessibility	7.43

## Sheet: Arachidic acid
Arachidic acid
Formula	C20H40O2
Molecular weight	312.53 g/mol
Num. heavy atoms	22
Num. arom. heavy atoms	0
Fraction Csp3	0.95
Num. rotatable bonds	18
Num. H-bond acceptors	2
Num. H-bond donors	1
Molar Refractivity	100.03
TPSA	37.30 Å²
Lipophilicity
Log Po/w (iLOGP)	4.56
Log Po/w (XLOGP3)	9.29
Log Po/w (WLOGP)	7.11
Log Po/w (MLOGP)	5.13
Log Po/w (SILICOS-IT)	7.01
Consensus Log Po/w	6.62
Water Solubility
Log S (ESOL)	-6.44
Solubility	1.13e-04 mg/ml ; 3.61e-07 mol/l
Class	Poorly soluble
Log S (Ali)	-9.97
Solubility	3.31e-08 mg/ml ; 1.06e-10 mol/l
Class	Poorly soluble
Log S (SILICOS-IT)	-6.91
Solubility	3.84e-05 mg/ml ; 1.23e-07 mol/l
Class	Poorly soluble
Pharmacokinetics
GI absorption	Low
BBB permeant	No
P-gp substrate	No
CYP1A2 inhibitor	Yes
CYP2C19 inhibitor	No
CYP2C9 inhibitor	No
CYP2D6 inhibitor	No
CYP3A4 inhibitor	No
Log Kp (skin permeation)	-1.61 cm/s
Druglikeness
Lipinski	Yes; 1 violation: MLOGP>4.15
Ghose	No; 1 violation: WLOGP>5.6
Veber	No; 1 violation: Rotors>10
Egan	No; 1 violation: WLOGP>5.88
Muegge	No; 2 violations: XLOGP3>5, Rotors>15
Bioavailability Score	0.85
Medicinal Chemistry
PAINS	0 alert
Brenk	0 alert
Leadlikeness	No; 2 violations: Rotors>7, XLOGP3>3.5
Synthetic accessibility	2.77

[truncated: 32 more sheets: Benzoylaconine, Benzoylhypaconine, Benzoylmesaconine , Daturic acid, Daucosterol, Deoxyaconitine, Diosgenin, Docosanoate, Ecdysterone, Flavone, Higenamine, Hispidulin , Histamine, Hypaconitine, Isorhamnetin, Lignoceric Acid, Linoleic acid, Linolenic acid, Mesaconitine, Momordin Ic   …]
