# Supplementary material for: Discovering Potential Anti-Oral Squamous Cell Carcinoma Mechanisms from Kochiae Fructus Using Network-Based Pharmacology Analysis and Experimental Validation
Source: Life (Basel). 2023 May 31;13(6):1300. doi: 10.3390/life13061300 (PMC10301113; doi:10.3390/life13061300)
Supplement: Supplementary file 1 [file life-13-01300-s001.zip › Table S2.xlsx]

## Sheet: total KF targets
Targets of KF
Gene name	Protein name
ABCA1	Phospholipid-transporting ATPase ABCA1
ABCB11	Bile salt export pump
ABCC2	ATP-binding cassette sub-family C member 2
ABCG5	ATP-binding cassette sub-family G member 5
ABCG8	ATP-binding cassette sub-family G member 8
ACACA	Acetyl-CoA carboxylase 1
ACADM	Medium-chain specific acyl-CoA dehydrogenase, mitochondrial
ACER2	Alkaline ceramidase 2
ACHE	Acetylcholinesterase
ACP1	Low molecular weight phosphotyrosine protein phosphatase
ACP3	Prostatic acid phosphatase
ACSL1	Long-chain-fatty-acid--CoA ligase 1
ACSL3	Fatty acid CoA ligase Acsl3
ACSL4	Long-chain-fatty-acid--CoA ligase 4
ACSL5	Long-chain-fatty-acid--CoA ligase 5
ACSL6	Long-chain-fatty-acid--CoA ligase 6
ACSM1	Acyl-coenzyme A synthetase ACSM1, mitochondrial
ACSM3	Acyl-coenzyme A synthetase ACSM3, mitochondrial
ACSM4	Acyl-coenzyme A synthetase ACSM4, mitochondrial
ACSM5	Acyl-coenzyme A synthetase ACSM5, mitochondrial
ACSM6	Acyl-coenzyme A synthetase ACSM6, mitochondrial
ADH1A	Alcohol dehydrogenase 1A
ADH1B	Alcohol dehydrogenase 1B
ADH1C	Alcohol dehydrogenase 1C
ADH7	Alcohol dehydrogenase class 4 mu/sigma chain
ADRA1A	Alpha-1A adrenergic receptor
ADRA1B	Alpha-1B adrenergic receptor
ADRA2A	Alpha-2A adrenergic receptor
ADRA2C	Alpha-2C adrenergic receptor
ADRB1	Beta-1 adrenergic receptor
ADRB2	Beta-2 adrenergic receptor
AKR1B10	Aldo-keto reductase family 1 member B10
AKT1	RAC-alpha serine/threonine-protein kinase
ALAS1	5-aminolevulinate synthase, non-specific, mitochondrial
AMPD1	AMP deaminase 1
AMPD2	AMP deaminase 2
AMPD3	AMP deaminase 3
AMY2A	Pancreatic alpha-amylase
ANGPTL4	Angiopoietin-related protein 4
ANTXR2	Anthrax toxin receptor 2
APOA2	Apolipoprotein A-II
APOA5	Apolipoprotein A-V
ATG4B	Cysteine protease ATG4B
BAX	Apoptosis regulator BAX
BCHE	Cholinesterase
BCL2	Apoptosis regulator Bcl-2
BDNF	Brain-derived neurotrophic factor
BLK	Tyrosine-protein kinase Blk
BMP2	Bone morphogenetic protein 2
BMX	Cytoplasmic tyrosine-protein kinase BMX
C1QTNF5	Complement C1q tumor necrosis factor-related protein 5
CA3	Carbonic anhydrase 3
CAMK2G	Calcium/calmodulin-dependent protein kinase type II subunit gamma
CARM1	Histone-arginine methyltransferase CARM1
CASP3	Caspase-3
CASP8	Caspase-8
CASP9	Caspase-9
CAT	Catalase
CAV1	Caveolin-1
CCK	Cholecystokinin
CCND1	G1/S-specific cyclin-D1
CD40LG	CD40 ligand
CD81	CD81 antigen
CDC2	Cyclin-dependent kinase 1
CDC25A	M-phase inducer phosphatase 1
CDC25B	M-phase inducer phosphatase 2
CDC25C	M-phase inducer phosphatase 3
CDC42BPB	Serine/threonine-protein kinase MRCK beta
CDK4	Cyclin-dependent kinase 4
CDKN1A	Cyclin-dependent kinase inhibitor 1
CDKN2A	Cyclin-dependent kinase inhibitor 2A
CERT1	Ceramide transfer protein
CES1	Liver carboxylesterase 1
CES2	Cocaine esterase
CETP	Cholesteryl ester transfer protein
CHD9	Chromodomain-helicase-DNA-binding protein 9
CHEK2	Serine/threonine-protein kinase Chk2
CHRM1	Muscarinic acetylcholine receptor M1
CHRM2	Muscarinic acetylcholine receptor M2
CHRM3	Muscarinic acetylcholine receptor M3
CHRNA7	Neuronal acetylcholine receptor protein, alpha-7 chain
CHUK	Inhibitor of nuclear factor kappa-B kinase subunit alpha
CITED1	Cbp/p300-interacting transactivator 1
CLDN4	Claudin-4
COL19A1	Collagen alpha-1(I) chain
COL1A1	Collagen alpha-1(I) chain
COL3A1	Collagen alpha-1(III) chain
CPT2	Carnitine O-palmitoyltransferase 2, mitochondrial
CREBBP	CREB-binding protein
CREG1	Protein CREG1
CRP	C-reactive protein
CSF1R	Macrophage colony-stimulating factor 1 receptor
CSK	Tyrosine-protein kinase CSK
CTRB1	Chymotrypsinogen B
CTSD	Cathepsin D
CXCL11	C-X-C motif chemokine 11
CDKN1B	Cyclin-dependent kinase inhibitor 1B
CYP1A1	Cytochrome P450 1A
CYP1A2	Cytochrome P450 1A2
CYP1B1	Cytochrome P450 1B1
CYP20A1	Cytochrome P450 20A1
CYP26B1	Cytochrome P450 26B1
CYP26C1	Cytochrome P450 26C1
CYP27C1	Cytochrome P450 27C1
CYP2C19	Cytochrome P450 2C19
CYP2C9	Cytochrome P450 2C9
CYP2E1	Cytochrome P450 2E1
CYP39A1	24-hydroxycholesterol 7-alpha-hydroxylase
CYP3A4	Cytochrome P450 3A4
CYP3A43	Cytochrome P450 3A43
CYP46A1	Cholesterol 24-hydroxylase
CYP4A11	Cytochrome P450 4A11
CYP4F22	Ultra-long-chain fatty acid omega-hydroxylase
CYP4V2	Cytochrome P450 4V2
CYP7A1	Cytochrome P450 7A1
DAGLA	Sn1-specific diacylglycerol lipase alpha
DCAF5	DDB1- and CUL4-associated factor 5
DGKD	Diacylglycerol kinase delta
DIO1	Type I iodothyronine deiodinase
DNM1	Dynamin-1
DNPEP	Aspartyl aminopeptidase
DPP4	Dipeptidyl peptidase IV
DRP1	Density-regulated protein
DSTYK	Dual serine/threonine and tyrosine protein kinase
DUOX2	Dual oxidase 2
E2F2	Transcription factor E2F2
EBAG9	Receptor-binding cancer antigen expressed on SiSo cells
EDN1	Endothelin-1
ELK1	ETS domain-containing protein Elk-1
ELOVL4	Elongation of very long chain fatty acids protein 4
ENPEP	Glutamyl aminopeptidase
ENPP2	Ectonucleotide pyrophosphatase/phosphodiesterase family member 2
ENPP7	Ectonucleotide pyrophosphatase/phosphodiesterase family member 7
EPHA10	Ephrin type-A receptor 10
EPHA5	Ephrin type-A receptor 5
EPHA6	Ephrin type-A receptor 6
EPHA7	Ephrin type-A receptor 7
EPHA8	Ephrin type-A receptor 8
EPHB3	Ephrin type-B receptor 3
EPHB4	Ephrin type-B receptor 4
EPHB6	Ephrin type-B receptor 6
EPHX1	Epoxide hydrolase 1
EPHX2	Bifunctional epoxide hydrolase 2
ERBB2	Receptor tyrosine-protein kinase erbB-2
ERBB3	Receptor tyrosine-protein kinase erbB-
ERN2	Serine/threonine-protein kinase/endoribonuclease IRE2
ESR1	Estrogen receptor
F3	Tissue factor
F7	Coagulation factor VII
FAAH	Fatty-acid amide hydrolase 1
FABP1	Fatty acid-binding protein, liver
FABP3	Fatty acid-binding protein, heart
FADS1	Acyl-CoA (8-3)-desaturase
FADS2	Acyl-CoA 6-desaturase
FASN	Fatty acid synthase
FDFT1	Squalene synthase
FDPS	Farnesyl pyrophosphate synthase
FFAR1	Free fatty acid receptor 1
FFAR4	Free fatty acid receptor 4
FGFR3	Fibroblast growth factor receptor 3
FGFR4	Fibroblast growth factor receptor 4
FGFRL1	Fibroblast growth factor receptor-like 1
FHL2	Four and a half LIM domains protein 2
FLT4	Vascular endothelial growth factor receptor 3
FRAP1	non-specific serine/threonine protein kinase
FRZB	Secreted frizzled-related protein 3
FZD1	Frizzled-1
FZD10	Frizzled-10
FZD2	Frizzled-2
FZD3	Frizzled-3
FZD4	Frizzled-4
FZD5	Frizzled-5
FZD6	Frizzled-6
FZD7	Frizzled-7
FZD8	Frizzled-8
FZD9	Frizzled-9
G0S2	G0/G1 switch protein 2
GABRA1	Gamma-aminobutyric acid receptor subunit alpha-1
GABRA3	Gamma-aminobutyric-acid receptor alpha-3 subunit
GAP43	Neuromodulin
GBA	Glucosylceramidase
GBA2	Non-lysosomal glucosylceramidase
GCG	Glucagon
GGPS1	Geranylgeranyl pyrophosphate synthase
GLIPR1	Glioma pathogenesis-related protein 1
GNAI1	Guanine nucleotide-binding protein G(i) subunit alpha-1
GNAI3	Guanine nucleotide-binding protein G(k) subunit alpha
GNAO1	Guanine nucleotide-binding protein G(o) subunit alpha
GPBAR1	G-protein coupled bile acid receptor 1
GPLD1	Phosphatidylinositol-glycan-specific phospholipase D
GPR174	Probable G-protein coupled receptor 174
GPR34	Probable G-protein coupled receptor 34
GRHL1	Grainyhead-like protein 1 homolog
GSK3A	Glycogen synthase kinase-3 alpha
GSTM2	Glutathione S-transferase Mu 2
GUSBP1	Putative beta-glucuronidase-like protein SMA3
HAO1	Hydroxyacid oxidase 1
HAS2	Hyaluronan synthase 2
HCK	Tyrosine-protein kinase HCK
HDAC1	Histone deacetylase 1
HDAC3	Histone deacetylase 3
HELZ2	Helicase with zinc finger domain 2
HIF1A	Hypoxia-inducible factor 1-alpha
HMGCR	3-hydroxy-3-methylglutaryl-coenzyme A reductase
HMGCS1	Hydroxymethylglutaryl-CoA synthase, cytoplasmic
HMGCS2	Hydroxymethylglutaryl-CoA synthase, mitochondrial
HMOX1	Heme oxygenase 1
HNF1A	Hepatocyte nuclear factor 1-alpha
HNF4A	Hepatocyte nuclear factor 4-alpha
HSD11B2	Corticosteroid 11-beta-dehydrogenase isozyme 2
HSD17B3	Testosterone 17-beta-dehydrogenase 3
HSP90AB1	Heat shock protein HSP 90
HSPB1	Heat shock protein beta-1
HTR2A	5-hydroxytryptamine 2A receptor
HUNK	Hormonally up-regulated neu tumor-associated kinase
ICAM1	Intercellular adhesion molecule 1
IGF2	Insulin-like growth factor II
IGFBP3	Insulin-like growth factor-binding protein 3
IGHG1	Ig gamma-1 chain C region
IL10	Interleukin-10
INS	Insulin
INSR	Insulin recepto
INSRR	Insulin receptor-related protein
IRAK2	Interleukin-1 receptor-associated kinase-like 2
IRAK3	Interleukin-1 receptor-associated kinase 3
IRAK4	Interleukin-1 receptor-associated kinase 4
IRF1	Interferon regulatory factor 1
KDM5A	Lysine-specific demethylase 5A
KIT	Mast/stem cell growth factor receptor Kit
LAP3	Cytosol aminopeptidase
LCAT	Phosphatidylcholine-sterol acyltransferase
LIMK1	LIM domain kinase 1
LIMK2	LIM domain kinase 2
LPAR1	Lysophosphatidic acid receptor 1
LPAR2	Lysophosphatidic acid receptor 2
LPAR3	Lysophosphatidic acid receptor 3
LPAR4	Lysophosphatidic acid receptor 4
LPAR5	Lysophosphatidic acid receptor 5
LPAR6	Lysophosphatidic acid receptor 6
LPL	Lipoprotein lipase
LTA4H	Leukotriene A-4 hydrolase
LTC4S	Leukotriene C4 synthase
LYZ	Lysozyme
MAOA	Amine oxidase [flavin-containing] A
MAOB	Amine oxidase [flavin-containing] B
MAP3K10	mitogen-activated protein kinase kinase kinase 10
MAP3K11	mitogen-activated protein kinase kinase kinase 11
MAP3K21	mitogen-activated protein kinase kinase kinase 21
MAP3K9	mitogen-activated protein kinase kinase kinase 9
MAPK14	mitogen-activated protein kinase 14
MAPK3	mitogen-activated protein kinase 3
MATK	Megakaryocyte-associated tyrosine-protein kinase
MED1	Mediator of RNA polymerase II transcription subunit 1
MET	Hepatocyte growth factor receptor
MFRP	Membrane frizzled-related protein
MFSD1	Major facilitator superfamily domain-containing protein 1
MFSD3	Major facilitator superfamily domain-containing protein 3
MGAM	Maltase-glucoamylase
MOS	Proto-oncogene serine/threonine-protein kinase mos[...]
MPEG1	Macrophage-expressed gene 1 protein
MPO	Myeloperoxidase
MUSK	Muscle, skeletal receptor tyrosine-protein kinase
MYC	Myc proto-oncogene protein
NAAA	N-acylethanolamine-hydrolyzing acid amidase
NAMPT	Nicotinamide phosphoribosyltransferase
NCF1	Neutrophil cytosol factor 1
NCOA1	Nuclear receptor coactivator 1
NCOA2	Nuclear receptor coactivator 2
NCOA3	Nuclear receptor coactivator 3
NCOA6	Nuclear receptor coactivator 6
NCOR1	Nuclear receptor corepressor 1
NCOR2	Nuclear receptor corepressor 2
NFATC1	Nuclear factor of activated T-cells, cytoplasmic 1
NFE2L2	Nuclear factor erythroid 2-related factor 2
NFYA	Nuclear transcription factor Y subunit alpha
NFYB	Nuclear transcription factor Y subunit beta
NFYC	Nuclear transcription factor Y subunit gamma
NIM1K	Serine/threonine-protein kinase NIM1
NOD1	Nucleotide-binding oligomerization domain-containing protein 1
NOS2	Nitric oxide synthase, inducible
NOS3	Nitric oxide synthase, endothelial
NPAS2	Neuronal PAS domain-containing protein 2
NQO1	NAD(P)H dehydrogenase [quinone] 1
NR1H2	Oxysterols receptor LXR-beta
NR1H3	Oxysterols receptor LXR-alpha
NR1I2	Nuclear receptor subfamily 1 group I member 2
NR3C2	Mineralocorticoid receptor
NTRK2	BDNF/NT-3 growth factors receptor
OLAH	S-acyl fatty acid synthase thioesterase, medium chain
OXER1	Oxoeicosanoid receptor 1
OXSM	3-oxoacyl-[acyl-carrier-protein] synthase 1
P2RY10	Putative P2Y purinoceptor 10
PAM	Peptidyl-glycine alpha-amidating monooxygenase
PARP1	Poly [ADP-ribose] polymerase 1
PASK	PAS domain-containing serine/threonine-protein kinase
PCOLCE	Procollagen C-endopeptidase enhancer 1
PCYT1A	Choline-phosphate cytidylyltransferase A
PDCD1	Programmed cell death protein 1
PDGFRL	Platelet-derived growth factor receptor-like protein
PDX1	Pancreas/duodenum homeobox protein 1
PEX11A	Peroxisomal membrane protein 11A
PGR	Progesterone receptor
PIK3CG	Phosphatidylinositol-4,5-bisphosphate 3-kinase catalytic subunit, gamma isoform
PIK3R1	Phosphatidylinositol 3-kinase regulatory subunit alpha
PIM1	Serine/threonine-protein kinase pim-1
PIM2	Serine/threonine-protein kinase pim-2
PIM3	Serine/threonine-protein kinase pim-3
PKDCC	Extracellular tyrosine-protein kinase PKDCC
PLA2G10	Group 10 secretory phospholipase A2
PLA2G12A	Group XIIA secretory phospholipase A2
PLA2G12B	Group XIIB secretory phospholipase A2-like protein
PLA2G1B	Phospholipase A2
PLA2G2A	Phospholipase A2, membrane associated
PLA2G2C	Putative inactive group IIC secretory phospholipase A2
PLA2G2D	Group IID secretory phospholipase A2
PLA2G2F	Group IIF secretory phospholipase A2
PLA2G3	Group 3 secretory phospholipase A2
PLA2G4A	Cytosolic phospholipase A2
PLA2G4B	Cytosolic phospholipase A2 beta
PLA2G4C	Cytosolic phospholipase A2 gamma
PLA2G4D	Cytosolic phospholipase A2 delta
PLA2G4E	Cytosolic phospholipase A2 epsilon
PLA2G5	Phospholipase A2 group V
PLAAT3	Phospholipase A and acyltransferase 3
PLAU	Urokinase-type plasminogen activator
PLB1	Phospholipase B1, membrane-associated
PLCG1	1-phosphatidylinositol 4,5-bisphosphate phosphodiesterase gamma-1
PLD1	Phospholipase D1
PLD2	Phospholipase D2
PLD3	Phospholipase D3
PLG	Plasminogen
PLIN2	Perilipin-2
PNPLA8	Calcium-independent phospholipase A2-gamma
POLB	DNA polymerase beta
POLD1	DNA polymerase delta catalytic subunit
POLH	DNA polymerase eta
POLK	DNA polymerase kappa
POLL	DNA polymerase lambda
POLM	DNA-directed DNA/RNA polymerase mu
PON1	Serum paraoxonase/arylesterase 1
POR	NADPH--cytochrome P450 reductase
PPARA	Peroxisome proliferator-activated receptor alpha
PPARD	Peroxisome proliferator-activated receptor delta
PPARG	Peroxisome proliferator-activated receptor gamma
PPARGC1B	Peroxisome proliferator-activated receptor gamma coactivator 1-beta
PRKACA	mRNA of PKA Catalytic Subunit C-alpha
PRKAR1A	cAMP-dependent protein kinase inhibitor alpha
PRKCA	Protein kinase C alpha type
PRSS1	Serine protease 1
PRSS3	Trypsin-3
PSMD3	26S proteasome non-ATPase regulatory subunit 3
PTEN	Phosphatidylinositol-3,4,5-trisphosphate 3-phosphatase and dual-specificity protein phosphatase PTEN
PTGIS	Prostacyclin synthase
PTGS1	prostaglandin G/H synthase 1
PTGS2	Prostaglandin G/H synthase 2
PTK6	Protein-tyrosine kinase 6
PTPN1	Tyrosine-protein phosphatase non-receptor type 1
PTPN2	Tyrosine-protein phosphatase non-receptor type 2
PTPN6	Tyrosine-protein phosphatase non-receptor type 6
PYY	Peptide YY
RAF1	RAF proto-oncogene serine/threonine-protein kinase
RARB	Retinoic acid receptor beta
RASA1	Ras GTPase-activating protein 1
RASSF1	Ras association domain-containing protein 1
RBP2	Retinol-binding protein 2
RELA	Transcription factor p65
RGL1	Ral guanine nucleotide dissociation stimulator-like 1
RHO	Rhodopsin
ROR1	Inactive tyrosine-protein kinase transmembrane receptor ROR1
RPL17	60S ribosomal protein L17
RPL17-C18ORF32	60S ribosomal protein L17
RTP1	Receptor-transporting protein 1
RUNX1T1	Protein CBFA2T1
RUNX2	Runt-related transcription factor 2
RXRA	Retinoic acid receptor RXR-alpha
S1PR2	Sphingosine 1-phosphate receptor 2
S1PR3	Sphingosine 1-phosphate receptor 3
S1PR4	Sphingosine 1-phosphate receptor 4
S1PR5	Sphingosine 1-phosphate receptor 5
SCARB1	Scavenger receptor class B member 1
SCD	Acyl-CoA desaturase
SCN5A	Sodium channel protein type 5 subunit alpha
SERPINE1	Plasminogen activator inhibitor 1
SFRP1	secreted frizzled related protein 1
SFRP2	secreted frizzled related protein 2
SFRP4	secreted frizzled related protein 4
SFRP5	secreted frizzled related protein 5
SIN3A	Paired amphipathic helix protein Sin3a
SLC16A1	Monocarboxylate transporter 1
SLC16A10	Monocarboxylate transporter 10
SLC16A11	Monocarboxylate transporter 11
SLC16A12	Monocarboxylate transporter 12
SLC16A5	Monocarboxylate transporter 6
SLC16A6	Monocarboxylate transporter 7
SLC16A8	Monocarboxylate transporter 3
SLC16A9	Monocarboxylate transporter 9
SLC17A3	Sodium-dependent phosphate transport protein 4
SLC22A1	Solute carrier family 22 member 1
SLC22A10	Solute carrier family 22 member 10
SLC22A11	Solute carrier family 22 member 11
SLC22A12	Solute carrier family 22 member 12
SLC22A2	Solute carrier family 22 member 2
SLC22A24	Steroid transmembrane transporter SLC22A24
SLC22A25	Solute carrier family 22 member 25
SLC22A5	Solute carrier family 22 member 5
SLC22A6	Solute carrier family 22 member 6
SLC22A7	Solute carrier family 22 member 7
SLC22A8	Solute carrier family 22 member 8
SLC22A9	Organic anion transporter 7
SLC25A20	Mitochondrial carnitine/acylcarnitine carrier protein
SLC27A1	Long-chain fatty acid transport protein 1
SLC2A1	Solute carrier family 2, facilitated glucose transporter member 2
SLC2A11	Solute carrier family 2, facilitated glucose transporter member 11
SLC2A14	Solute carrier family 2, facilitated glucose transporter member 14
SLC2A2	Solute carrier family 2, facilitated glucose transporter member 2
SLC2A3	Solute carrier family 2, facilitated glucose transporter member 3
SLC2A4	Solute carrier family 2, facilitated glucose transporter member 4
SLC2A5	Solute carrier family 2, facilitated glucose transporter member 5
SLC2A7	Solute carrier family 2, facilitated glucose transporter member 7
SLC2A9	Solute carrier family 2, facilitated glucose transporter member 9
SLC33A1	Acetyl-coenzyme A transporter 1
SLC6A2	Sodium-dependent noradrenaline transporter
SLC6A3	Sodium-dependent dopamine transporter
SLC6A4	Sodium-dependent serotonin transporter
SLC8A1	Sodium/calcium exchanger 1
SLCO1B1	Solute carrier organic anion transporter family member 1B1
SMARCD3	SWI/SNF-related matrix-associated actin-dependent regulator of chromatin subfamily D member 3
SMO	Smoothened homolog
SMPD2	Sphingomyelin phosphodiesterase 2
SOAT1	Sterol O-acyltransferase 1
SOD1	Superoxide dismutase [Cu-Zn]
SP1	Transcription factor Sp1
SPHK1	Sphingosine kinase 1
SPNS1	Protein spinster homolog 1
SPNS2	Sphingosine-1-phosphate transporter SPNS2
SPNS3	Protein spinster homolog 3
SPP1	Osteopontin
SRMS	Tyrosine-protein kinase Srms
STK40	Serine/threonine-protein kinase 40
STYK1	Tyrosine-protein kinase STYK1
SULT1E1	Sulfotransferase 1E1
SULT2A1	Sulfotransferase 2A1
SV2B	Synaptic vesicle glycoprotein 2B
TBL1X	F-box-like/WD repeat-containing protein TBL1X
TBL1XR1	F-box-like/WD repeat-containing protein TBL1XR1
TEC	Tyrosine-protein kinase Tec
TEP1	Telomerase protein component 1
TESK1	Dual specificity testis-specific protein kinase 1
TESK2	Dual specificity testis-specific protein kinase 2
TGS1	Trimethylguanosine synthase
THBD	Thrombomodulin
THRA	Thyroid hormone receptor alpha
THRB	Thyroid hormone receptor beta
TIAM2	Rho guanine nucleotide exchange factor TIAM2
TIE1	receptor protein-tyrosine kinase
TLR2	Toll-like receptor 2
TNF	Tumor necrosis factor
TNFRSF21	umor necrosis factor receptor superfamily member 21
TOP1	DNA topoisomerase I
TOP2A	DNA topoisomerase 2
TP53	Cellular tumor antigen p53
TRIB2	Tribbles homolog 2
TRIB3	Tribbles homolog 3
TSSK1B	Testis-specific serine/threonine-protein kinase 1
TSSK2	Testis-specific serine/threonine-protein kinase 2
TSSK3	Testis-specific serine/threonine-protein kinase 3
TSSK4	Testis-specific serine/threonine-protein kinase 4
TXK	Tyrosine-protein kinase TXK
TYK2	Non-receptor tyrosine-protein kinase TYK2
UCP2	Mitochondrial uncoupling protein 2
UCP3	Mitochondrial uncoupling protein 3
UGT2B10	UDP-glucuronosyltransferase 2B10
UGT2B11	UDP-glucuronosyltransferase 2B11
VEGFA	Vascular endothelial growth factor A
VEZF1	Vascular endothelial zinc finger 1
WEE1	Wee1-like protein kinase
ZAP70	Tyrosine-protein kinase ZAP-70

## Sheet: 4 sources and KF targets
TCMSP	SymMap	HIT	HERB
ACER2	ABCA1	ACHE	ABCA1
ACP1	ABCB11	CASP3	CASP3
ADH1A	ABCC2	FASN	CASP9
ADH1B	ABCG5	GCG	CAT
ADH1C	ABCG8	HIF1A	CCK
ADH7	ACACA	HNF1A	CCND1
ADRA1A	ACADM	HNF4A	CREG1
ADRA1B	ACHE	PIM1	CRP
ADRA2A	ACP3	PTGS2	CYP1A2
ADRA2C	ACSL1	SCARB1	CYP3A4
ADRB1	ACSL3	UCP2	DUOX2
ADRB2	ACSL4		EBAG9
AKR1B10	ACSL5		ERBB2
AMY2A	ACSL6		FABP1
ATG4B	ACSM1		GCG
BCHE	ACSM3		GSK3A
BCL2	ACSM4		HMGCR
BDNF	ACSM5		HMOX1
CA3	ACSM6		ICAM1
CASP3	ADRB1		INSR
CASP9	ADRB2		IRAK4
CAT	AKT1		MPO
CCK	ALAS1		NCF1
CD81	AMPD1		NQO1
CDC25A	AMPD2		PLA2G1B
CDC25B	AMPD3		PLA2G4A
CDC25C	AMY2A		POLD1
CES1	ANGPTL4		PPARA
CES2	ANTXR2		PPARD
CETP	APOA2		PPARG
CHRM1	APOA5		PTEN
CHRM2	BAX		PTGS1
CHRM3	BCHE		RELA
CHRNA7	BCL2		RTP1
CITED1	BDNF		SLC2A2
COL19A1	BLK		SOD1
CERT1	BMP2		SP1
COX1	BMX		TOP2A
COX2	C1QTNF5		VEGFA
CRP	CAMK2G		VEZF1
CTRB1	CARM1
CTSD	CASP3
DAGLA	CASP8
DNM1	CASP9
DNPEP	CAT
DPP4	CAV1
DUOX2	CCK
EDN1	CCND1
ENPEP	CD40LG
ENPP2	CDC2
ENPP7	CDC42BPB
EPHX1	CDK4
EPHX2	CDKN1A
ERBB2	CDKN2A
F3	CETP
F7	CHD9
FAAH	CHEK2
FABP1	CHRM1
FABP3	CHUK
FDPS	CITED1
GABRA1	CLDN4
GABRA3	COL1A1
GAP43	COL3A1
GBA	CPT2
GBA2	CREBBP
GCG	CRP
GGPS1	CSF1R
GNAI1	CSK
GNAI3	CTSD
GNAO1	CXCL11
GPR174	CDKN1B
GPR34	CYP1A1
GUSBP1	CYP1A2
HAO1	CYP1B1
HMGCR	CYP20A1
HMOX1	CYP26B1
HSD11B2	CYP26C1
HSD17B3	CYP27C1
HSP90AB1	CYP2C19
HTR2A	CYP2C9
ICAM1	CYP2E1
IGHG1	CYP39A1
IL10	CYP3A4
INS	CYP3A43
KDM5A	CYP46A1
LAP3	CYP4A11
LCAT	CYP4F22
LPAR1	CYP4V2
LPAR2	CYP7A1
LPAR3	DCAF5
LPAR4	DGKD
LPAR5	DIO1
LPAR6	DNPEP
LPL	DRP1
LTA4H	DSTYK
LYZ	DUOX2
MAOA	E2F2
MAOB	EDN1
MPEG1	ELK1
MPO	ELOVL4
NAAA	ENPEP
NCF1	ENPP7
NCOA2	EPHA10
NCOA3	EPHA5
NCOA6	EPHA6
NOD1	EPHA7
NQO1	EPHA8
NR3C2	EPHB3
NTRK2	EPHB4
OXER1	EPHB6
OXSM	ERBB2
P2RY10	ERBB3
PAM	ERN2
PCYT1A	ESR1
PDX1	F7
PGR	FABP1
PIK3CG	FADS1
PLA2G10	FADS2
PLA2G1B	FASN
PLA2G2A	FDFT1
PLA2G2C	FFAR1
PLA2G4B	FFAR4
PLA2G4C	FGFR3
PLA2G5	FGFR4
PLAU	FGFRL1
PLCG1	FHL2
POLB	FLT4
POLH	FRAP1
POLK	FRZB
POLL	FZD1
POLM	FZD10
PON1	FZD2
PPARA	FZD3
PPARD	FZD4
PPARG	FZD5
PRKACA	FZD6
PRKAR1A	FZD7
PRKCA	FZD8
PRSS3	FZD9
PTEN	G0S2
PTPN1	GAP43
PTPN2	GCG
PTPN6	GLIPR1
PYY	GPBAR1
RARB	GPLD1
RBP2	GRHL1
RHO	GSTM2
RXRA	GUSBP1
S1PR2	HAS2
S1PR3	HCK
S1PR4	HDAC1
S1PR5	HDAC3
SCD	HELZ2
SCN5A	HIF1A
SERPINE1	HMGCR
SLC22A1	HMGCS1
SLC22A5	HMGCS2
SLC22A6	HMOX1
SLC22A8	HSPB1
SLC25A20	HUNK
SLC2A1	ICAM1
SLC6A2	IGF2
SLC6A3	IGFBP3
SLC6A4	IGHG1
SMPD2	IL10
SOAT1	INS
SOD1	INSR
SP1	INSRR
SPHK1	IRAK2
TEP1	IRAK3
THRA	IRAK4
THRB	IRF1
TLR2	KIT
TNF	LCAT
UCP2	LIMK1
UCP3	LIMK2
	LPL
	LTC4S
	MAOB
	MAP3K10
	MAP3K11
	MAP3K21
	MAP3K9
	MAPK14
	MAPK3
	MATK
	MED1
	MET
	MFRP
	MFSD1
	MFSD3
	MGAM
	MOS
	MPO
	MUSK
	MYC
	NAMPT
	NCF1
	NCOA1
	NCOA2
	NCOA6
	NCOR1
	NCOR2
	NFATC1
	NFE2L2
	NFYA
	NFYB
	NFYC
	NIM1K
	NOS2
	NOS3
	NPAS2
	NQO1
	NR1H2
	NR1H3
	NR1I2
	NR3C2
	NTRK2
	OLAH
	PAM
	PARP1
	PASK
	PCOLCE
	PCYT1A
	PDCD1
	PDGFRL
	PDX1
	PEX11A
	PGR
	PIK3R1
	PIM2
	PIM3
	PKDCC
	PLA2G10
	PLA2G12A
	PLA2G12B
	PLA2G1B
	PLA2G2C
	PLA2G2D
	PLA2G2F
	PLA2G3
	PLA2G4A
	PLA2G4B
	PLA2G4D
	PLA2G4E
	PLA2G5
	PLAAT3
	PLAU
	PLB1
	PLD1
	PLD2
	PLD3
	PLG
	PLIN2
	PNPLA8
	POLB
	POLD1
	PON1
	POR
	PPARA
	PPARD
	PPARG
	PPARGC1B
	PRSS1
	PSMD3
	PTEN
	PTGIS
	PTGS1
	PTGS2
	PTK6
	PTPN2
	PYY
	RAF1
	RASA1
	RASSF1
	RBP2
	RELA
	RGL1
	RHO
	ROR1
	RPL17
	RPL17-C18ORF32
	RUNX1T1
	RUNX2
	RXRA
	SCARB1
	SCD
	SERPINE1
	SFRP1
	SFRP2
	SFRP4
	SFRP5
	SIN3A
	SLC16A1
	SLC16A10
	SLC16A11
	SLC16A12
	SLC16A5
	SLC16A6
	SLC16A8
	SLC16A9
	SLC17A3
	SLC22A1
	SLC22A10
	SLC22A11
	SLC22A12
	SLC22A2
	SLC22A24
	SLC22A25
	SLC22A5
	SLC22A6
	SLC22A7
	SLC22A8
	SLC22A9
	SLC27A1
	SLC2A11
	SLC2A14
	SLC2A2
	SLC2A3
	SLC2A4
	SLC2A5
	SLC2A7
	SLC2A9
	SLC33A1
	SLC6A4
	SLC8A1
	SLCO1B1
	SMARCD3
	SMO
	SOAT1
	SOD1
	SP1
	SPNS1
	SPNS2
	SPNS3
	SPP1
	SRMS
	STK40
	STYK1
	SULT1E1
	SULT2A1
	SV2B
	TBL1X
	TBL1XR1
	TEC
	TEP1
	TESK1
	TESK2
	TGS1
	THBD
	TIAM2
	TIE1
	TNF
	TNFRSF21
	TOP1
	TOP2A
	TP53
	TRIB2
	TRIB3
	TSSK1B
	TSSK2
	TSSK3
	TSSK4
	TXK
	TYK2
	UCP2
	UCP3
	UGT2B10
	UGT2B11
	VEGFA
	WEE1
	ZAP70
