# Supplementary material for: Discovering Potential Anti-Oral Squamous Cell Carcinoma Mechanisms from Kochiae Fructus Using Network-Based Pharmacology Analysis and Experimental Validation
Source: Life (Basel). 2023 May 31;13(6):1300. doi: 10.3390/life13061300 (PMC10301113; doi:10.3390/life13061300)
Supplement: Supplementary file 1 [file life-13-01300-s001.zip › Table S3.xlsx]

## Sheet: AUP-APO-OSCC-KF
AUTOPHAGY	APOPTOSIS	OSCC	KOCHIAE FRUCTUS
AKT1	ACTB	ACTB	ABCA1
AKT1S1	ACTG1	AKT1	ABCB11
AKT2	AIFM1	ALDH1A1	ABCC2
AKT3	AKT1	ANXA5	ABCG5
AMBRA1	AKT2	BCL2	ABCG8
ATG10	AKT3	BCL2L1	ACACA
ATG101	APAF1	BMI1	ACADM
ATG12	ATF4	CA9	ACER2
ATG13	ATM	CASP3	ACHE
ATG14	BAD	CASP8	ACP1
ATG16L1	BAK1	CASP9	ACP3
ATG16L2	BAX	CCNB1	ACSL1
ATG2A	BBC3	CCND1	ACSL3
ATG2B	BCL2	CD163	ACSL4
ATG3	BCL2A1	CD274	ACSL5
ATG4A	BCL2L1	CD4	ACSL6
ATG4B	BCL2L11	CD44	ACSM1
ATG4C	BID	CD8A	ACSM3
ATG4D	BIRC2	CDH1	ACSM4
ATG5	BIRC3	CDH17	ACSM5
ATG7	BIRC5	CDH2	ACSM6
ATG9A	CAPN1	CDK1	ADH1A
ATG9B	CAPN2	CDK2	ADH1B
BAD	CASP10	CDK4	ADH1C
BCL2	CASP12	CDK6	ADH7
BCL2L1	CASP2	CDKN2A	ADRA1A
BECN1	CASP3	CTNNB1	ADRA1B
BNIP3	CASP6	CXCL12	ADRA2A
C9orf72	CASP7	CXCL8	ADRA2C
CAMKK2	CASP8	CXCR4	ADRB1
CFLAR	CASP9	CYCS	ADRB2
CTSB	CFLAR	DNAJB7	AKR1B10
CTSD	CHUK	EGF	AKT1
CTSL	CSF2RB	EGFR	ALAS1
DAPK1	CTSB	ERBB2	AMPD1
DAPK2	CTSC	ESR1	AMPD2
DAPK3	CTSD	EZH2	AMPD3
DDIT4	CTSF	FGF2	AMY2A
DEPTOR	CTSH	FN1	ANGPTL4
EIF2AK3	CTSK	GAPDH	ANTXR2
EIF2AK4	CTSL	HIF1A	APOA2
EIF2S1	CTSO	HOTAIR	APOA5
ERN1	CTSS	HRAS	ATG4B
GABARAP	CTSV	IL10	BAX
GABARAPL2	CTSW	IL1B	BCHE
HIF1A	CTSZ	IL6	BCL2
HMGB1	CYCS	JUN	BDNF
HRAS	DAB2IP	KRAS	BLK
IGBP1	DAXX	KRT13	BMP2
IGF1R	DDIT3	MAPK3	BMX
INS	DFFA	MAU2	C1QTNF5
IRS1	DFFB	MDM2	CA3
IRS2	DIABLO	MET	CAMK2G
IRS4	EIF2AK3	MMP1	CARM1
ITPR1	EIF2S1	MMP14	CASP3
KRAS	ENDOG	MMP2	CASP8
LAMP1	ERN1	MMP7	CASP9
LAMP2	FADD	MMP9	CAT
MAP1LC3A	FAS	MTOR	CAV1
MAP1LC3B	FASLG	MTRNR2L4	CCK
MAP1LC3B2	FOS	MTRNR2L6	CCND1
MAP1LC3C	GADD45A	MUT	CD40LG
MAP2K1	GADD45B	MYC	CD81
MAP2K2	GADD45G	NANOG	CDC2
MAP3K7	GZMB	NOTCH1	CDC25A
MAPK1	HRAS	PDPN	CDC25B
MAPK10	HRK	POU5F1	CDC25C
MAPK3	HTRA2	PROM1	CDC42BPB
MAPK8	IKBKB	PTEN	CDK4
MAPK9	IKBKG	PTGS2	CDKN1A
MLST8	IL3	PTK2	CDKN2A
MRAS	IL3RA	SLC2A1	CERT1
MTMR14	ITPR1	SMAD2	CES1
MTMR3	ITPR2	SNAI1	CES2
MTMR4	ITPR3	SNAI2	CETP
MTOR	JUN	SOX2	CHD9
NRAS	KRAS	SRC	CHEK2
NRBF2	LMNA	STAT3	CHRM1
PDPK1	LMNB1	TECR	CHRM2
PIK3C3	LMNB2	TNF	CHRM3
PIK3R1	MAP2K1	TP53	CHRNA7
PIK3R2	MAP2K2	TWIST1	CHUK
PIK3R3	MAP3K14	UCA1	CITED1
PIK3R4	MAP3K5	VEGFA	CLDN4
PPP2CA	MAPK1	VEGFC	COL19A1
PPP2CB	MAPK10	YAP1	COL1A1
PRAP1	MAPK3	ZEB1	COL3A1
PRKAA1	MAPK8	ZEB2	CPT2
PRKAA2	MAPK9		CREBBP
PRKACA	MCL1		CREG1
PRKACB	NFKB1		CRP
PRKACG	NFKBIA		CSF1R
PRKCD	NGF		CSK
PRKCQ	NRAS		CTRB1
PTEN	NTRK1		CTSD
RAB1A	PARP1		CXCL11
RAB33B	PARP2		CDKN1B
RAB39B	PARP3		CYP1A1
RAB7A	PARP4		CYP1A2
RAB7B	PDPK1		CYP1B1
RAB8A	PIDD1		CYP20A1
RAF1	PIK3CA		CYP26B1
RB1CC1	PIK3CB		CYP26C1
RHEB	PIK3CD		CYP27C1
RPS6KB1	PIK3R1		CYP2C19
RPS6KB2	PIK3R2		CYP2C9
RPTOR	PIK3R3		CYP2E1
RRAGA	PMAIP1		CYP39A1
RRAGB	PRF1		CYP3A4
RRAGC	PTPN13		CYP3A43
RRAGD	Q9NY65		CYP46A1
RRAS	RAF1		CYP4A11
RRAS2	RELA		CYP4F22
RUBCN	RIPK1		CYP4V2
SH3GLB1	SEPTIN4		CYP7A1
SMCR8	SPTA1		DAGLA
SNAP29	SPTAN1		DCAF5
SQSTM1	TNF		DGKD
STK11	TNFRSF10A		DIO1
STX17	TNFRSF10B		DNM1
SUPT20H	TNFRSF1A		DNPEP
TANK	TNFSF10		DPP4
TBK1	TP53		DRP1
TP53INP2	TP53AIP1		DSTYK
TRAF6	TRADD		DUOX2
TSC1	TRAF1		E2F2
TSC2	TRAF2		EBAG9
ULK1	TUBA1A		EDN1
ULK2	TUBA1B		ELK1
UVRAG	TUBA1C		ELOVL4
VAMP8	TUBA3C		ENPEP
VMP1	TUBA3D		ENPP2
WDR41	TUBA3E		ENPP7
WIPI1	TUBA4A		EPHA10
WIPI2	TUBAL3		EPHA5
ZFYVE1	XIAP		EPHA6
			EPHA7
			EPHA8
			EPHB3
			EPHB4
			EPHB6
			EPHX1
			EPHX2
			ERBB2
			ERBB3
			ERN2
			ESR1
			F3
			F7
			FAAH
			FABP1
			FABP3
			FADS1
			FADS2
			FASN
			FDFT1
			FDPS
			FFAR1
			FFAR4
			FGFR3
			FGFR4
			FGFRL1
			FHL2
			FLT4
			FRAP1
			FRZB
			FZD1
			FZD10
			FZD2
			FZD3
			FZD4
			FZD5
			FZD6
			FZD7
			FZD8
			FZD9
			G0S2
			GABRA1
			GABRA3
			GAP43
			GBA
			GBA2
			GCG
			GGPS1
			GLIPR1
			GNAI1
			GNAI3
			GNAO1
			GPBAR1
			GPLD1
			GPR174
			GPR34
			GRHL1
			GSK3A
			GSTM2
			GUSBP1
			HAO1
			HAS2
			HCK
			HDAC1
			HDAC3
			HELZ2
			HIF1A
			HMGCR
			HMGCS1
			HMGCS2
			HMOX1
			HNF1A
			HNF4A
			HSD11B2
			HSD17B3
			HSP90AB1
			HSPB1
			HTR2A
			HUNK
			ICAM1
			IGF2
			IGFBP3
			IGHG1
			IL10
			INS
			INSR
			INSRR
			IRAK2
			IRAK3
			IRAK4
			IRF1
			KDM5A
			KIT
			LAP3
			LCAT
			LIMK1
			LIMK2
			LPAR1
			LPAR2
			LPAR3
			LPAR4
			LPAR5
			LPAR6
			LPL
			LTA4H
			LTC4S
			LYZ
			MAOA
			MAOB
			MAP3K10
			MAP3K11
			MAP3K21
			MAP3K9
			MAPK14
			MAPK3
			MATK
			MED1
			MET
			MFRP
			MFSD1
			MFSD3
			MGAM
			MOS
			MPEG1
			MPO
			MUSK
			MYC
			NAAA
			NAMPT
			NCF1
			NCOA1
			NCOA2
			NCOA3
			NCOA6
			NCOR1
			NCOR2
			NFATC1
			NFE2L2
			NFYA
			NFYB
			NFYC
			NIM1K
			NOD1
			NOS2
			NOS3
			NPAS2
			NQO1
			NR1H2
			NR1H3
			NR1I2
			NR3C2
			NTRK2
			OLAH
			OXER1
			OXSM
			P2RY10
			PAM
			PARP1
			PASK
			PCOLCE
			PCYT1A
			PDCD1
			PDGFRL
			PDX1
			PEX11A
			PGR
			PIK3CG
			PIK3R1
			PIM1
			PIM2
			PIM3
			PKDCC
			PLA2G10
			PLA2G12A
			PLA2G12B
			PLA2G1B
			PLA2G2A
			PLA2G2C
			PLA2G2D
			PLA2G2F
			PLA2G3
			PLA2G4A
			PLA2G4B
			PLA2G4C
			PLA2G4D
			PLA2G4E
			PLA2G5
			PLAAT3
			PLAU
			PLB1
			PLCG1
			PLD1
			PLD2
			PLD3
			PLG
			PLIN2
			PNPLA8
			POLB
			POLD1
			POLH
			POLK
			POLL
			POLM
			PON1
			POR
			PPARA
			PPARD
			PPARG
			PPARGC1B
			PRKACA
			PRKAR1A
			PRKCA
			PRSS1
			PRSS3
			PSMD3
			PTEN
			PTGIS
			PTGS1
			PTGS2
			PTK6
			PTPN1
			PTPN2
			PTPN6
			PYY
			RAF1
			RARB
			RASA1
			RASSF1
			RBP2
			RELA
			RGL1
			RHO
			ROR1
			RPL17
			RPL17-C18ORF32
			RTP1
			RUNX1T1
			RUNX2
			RXRA
			S1PR2
			S1PR3
			S1PR4
			S1PR5
			SCARB1
			SCD
			SCN5A
			SERPINE1
			SFRP1
			SFRP2
			SFRP4
			SFRP5
			SIN3A
			SLC16A1
			SLC16A10
			SLC16A11
			SLC16A12
			SLC16A5
			SLC16A6
			SLC16A8
			SLC16A9
			SLC17A3
			SLC22A1
			SLC22A10
			SLC22A11
			SLC22A12
			SLC22A2
			SLC22A24
			SLC22A25
			SLC22A5
			SLC22A6
			SLC22A7
			SLC22A8
			SLC22A9
			SLC25A20
			SLC27A1
			SLC2A1
			SLC2A11
			SLC2A14
			SLC2A2
			SLC2A3
			SLC2A4
			SLC2A5
			SLC2A7
			SLC2A9
			SLC33A1
			SLC6A2
			SLC6A3
			SLC6A4
			SLC8A1
			SLCO1B1
			SMARCD3
			SMO
			SMPD2
			SOAT1
			SOD1
			SP1
			SPHK1
			SPNS1
			SPNS2
			SPNS3
			SPP1
			SRMS
			STK40
			STYK1
			SULT1E1
			SULT2A1
			SV2B
			TBL1X
			TBL1XR1
			TEC
			TEP1
			TESK1
			TESK2
			TGS1
			THBD
			THRA
			THRB
			TIAM2
			TIE1
			TLR2
			TNF
			TNFRSF21
			TOP1
			TOP2A
			TP53
			TRIB2
			TRIB3
			TSSK1B
			TSSK2
			TSSK3
			TSSK4
			TXK
			TYK2
			UCP2
			UCP3
			UGT2B10
			UGT2B11
			VEGFA
			VEZF1
			WEE1
			ZAP70
